# Supplementary material for: Analytical approach to structural chemistry origins of mechanical, acoustical and thermal properties
Source: Natl Sci Rev. 2024 Aug 1;11(9):nwae269. doi: 10.1093/nsr/nwae269 (PMC11345612; doi:10.1093/nsr/nwae269)
Supplement: nwae269_Supplemental_Files [file nwae269_supplemental_files.zip]

Archive with 2 entries (2 files):
- code.xlsm
- Supplementary data.pdf
