# Supplementary material for: Analytical approach to structural chemistry origins of mechanical, acoustical and thermal properties
Source: Natl Sci Rev. 2024 Aug 1;11(9):nwae269. doi: 10.1093/nsr/nwae269 (PMC11345612; doi:10.1093/nsr/nwae269)
Supplement: nwae269_Supplemental_Files [file nwae269_supplemental_files.zip › code.xlsm]

## Sheet: Code
	Constant					Structural Inputs																																									Calculations
	h	Kb	Na	hbar	R	Temperature (K)	Molecular mass (g/mol)	Lattice constant-a (Å)	Lattice constant-b (Å)	Lattice constant-c (Å)	Tnteraxial angle-a (°)	Interaxial angle-b (°)	Interaxial angle-c (°)	Number of atoms in lattice cell	Number of atoms in chemical formula	Number of atoms in unit cell	Average bonding length from CIF (m)	Atomic radius of atom A (m)	Atomic radius of atom B (m)	Main quantum number of atom A	Electron number in 1s obital	Electron number in 2s+2p obitals	Electron number in 3s+3p obitals	Electron number in 3d obital	Electron number in 4s+4p obitals	Electron number in 4d obital	Electron number in 4f obital	Electron number in 5th shell	Electron number in 6th shell	Main quantum number of atom B	Electron number in 1st shell	Electron number in 2nd shell	Electron number in 3rd shell	Electron number in 4th shell	Electron number in 5th shell	Electron number in 6th shell	Electronegativity of atom A	Electronegativity of atom B	Group number if cation	Group number mins 8 if anion	Space group number	Space group	Coordinatie Number of atom A	Coordinatie Number of atom B	Average CN	Madelung constant	Number of bonding electrons for atom A	Number of bonding electrons for atom B	Qi of atom A
C	6.62607e-34	1.38065e-23	6.02205e+23	1.05459e-34	8.314	300	12.011	3.566	3.566	3.566	90	90	90	8	1	2	1.55e-10	9.1e-11	9.1e-11	2	2	4	0	0	0	0	0	0	0	2	2	4	0	0	0	0	2.55	2.55	4	-4	227	Fd3m	4	4	4	1.638	3.89244	3.89244	0.107563
Si	6.62607e-34	1.38065e-23	6.02205e+23	1.05459e-34	8.314	300	28.085	5.431	5.431	5.431	90	90	90	8	1	2	2.35e-10	1.32e-10	1.32e-10	3	2	8	4	0	0	0	0	0	0	3	2	8	4	0	0	0	1.9	1.9	4	-4	227	Fd3m	4	4	4	1.638	3.92346	3.92346	0.0765373
Ge	6.62607e-34	1.38065e-23	6.02205e+23	1.05459e-34	8.314	300	72.63	5.658	5.658	5.658	90	90	90	8	1	2	2.45e-10	1.37e-10	1.37e-10	4	2	8	8	10	4	0	0	0	0	4	2	8	18	4	0	0	2.01	2.01	4	-4	227	Fd3m	4	4	4	1.638	3.96639	3.96639	0.0336083
LiF	6.62607e-34	1.38065e-23	6.02205e+23	1.05459e-34	8.314	300	25.9394	4.027	4.027	4.027	90	90	90	4	2	2	2.01e-10	1.55e-10	5.7e-11	2	2	1	0	0	0	0	0	0	0	2	2	7	0	0	0	0	0.98	3.98	1	-1	225	FM-3M	6	6	6	1.748	0.783983	5.4889	0.986228
NaF	6.62607e-34	1.38065e-23	6.02205e+23	1.05459e-34	8.314	300	41.9882	4.632	4.632	4.632	90	90	90	4	2	2	2.32e-10	1.9e-10	5.7e-11	3	2	8	1	0	0	0	0	0	0	2	2	7	0	0	0	0	0.93	3.98	1	-1	225	FM-3M	6	6	6	1.748	0.858012	6.00878	0.986026
KF	6.62607e-34	1.38065e-23	6.02205e+23	1.05459e-34	8.314	300	58.0967	5.367	5.367	5.367	90	90	90	4	2	2	2.67e-10	2.35e-10	5.7e-11	4	2	8	8	0	1	0	0	0	0	2	2	7	0	0	0	0	0.82	3.98	1	-1	225	FM-3M	6	6	6	1.748	0.962927	6.76276	0.986779
RbF	6.62607e-34	1.38065e-23	6.02205e+23	1.05459e-34	8.314	300	104.466	5.64	5.64	5.64	90	90	90	4	2	2	2.82e-10	2.48e-10	5.7e-11	5	2	8	10	8	8	0	0	1	0	2	2	7	0	0	0	0	0.82	3.98	1	-1	225	FM-3M	6	6	6	1.748	0.949794	6.66371	0.986959
LiCl	6.62607e-34	1.38065e-23	6.02205e+23	1.05459e-34	8.314	300	42.3937	5.146	5.146	5.146	90	90	90	4	2	2	2.57e-10	1.55e-10	9.7e-11	2	2	1	0	0	0	0	0	0	0	3	2	8	7	0	0	0	0.98	3.16	1	-1	225	FM-3M	6	6	6	1.748	0.360492	2.52345	0.981687
NaCl	6.62607e-34	1.38065e-23	6.02205e+23	1.05459e-34	8.314	300	58.4425	5.6401	5.6401	5.6401	90	90	90	4	2	2	2.82e-10	1.9e-10	9.7e-11	3	2	8	1	0	0	0	0	0	0	3	2	8	7	0	0	0	0.93	3.16	1	-1	225	FM-3M	6	6	6	1.748	0.639508	4.47663	0.969255
KCl	6.62607e-34	1.38065e-23	6.02205e+23	1.05459e-34	8.314	300	74.551	6.2796	6.2796	6.2796	90	90	90	4	2	2	3.14e-10	2.35e-10	9.7e-11	4	2	8	8	0	1	0	0	0	0	3	2	8	7	0	0	0	0.82	3.16	1	-1	225	FM-3M	6	6	6	1.748	0.900729	6.30853	0.961811
RbCl	6.62607e-34	1.38065e-23	6.02205e+23	1.05459e-34	8.314	300	120.921	6.581	6.581	6.581	90	90	90	4	2	2	3.21e-10	2.48e-10	9.7e-11	5	2	8	10	8	8	0	0	1	0	3	2	8	7	0	0	0	0.82	3.16	1	-1	225	FM-3M	6	6	6	1.748	0.956762	6.71203	0.959435
CsCl	6.62607e-34	1.38065e-23	6.02205e+23	1.05459e-34	8.314	300	168.358	6.923	6.923	6.923	90	90	90	4	2	2	3.47e-10	2.67e-10	9.7e-11	6	2	8	10	8	8	10	0	8	1	3	2	8	7	0	0	0	0.79	3.16	1	-1	225	FM-3M	6	6	6	1.748	0.887682	6.21641	0.963671
LiBr	6.62607e-34	1.38065e-23	6.02205e+23	1.05459e-34	8.314	300	86.845	5.5	5.5	5.5	90	90	90	4	2	2	2.74e-10	1.55e-10	1.12e-10	2	2	1	0	0	0	0	0	0	0	4	2	8	18	7	0	0	0.98	2.96	1	-1	225	FM-3M	6	6	6	1.748	0.308538	2.15982	0.980702
NaBr	6.62607e-34	1.38065e-23	6.02205e+23	1.05459e-34	8.314	300	102.894	5.9738	5.9738	5.9738	90	90	90	4	2	2	2.97e-10	1.9e-10	1.12e-10	3	2	8	1	0	0	0	0	0	0	4	2	8	18	7	0	0	0.93	2.96	1	-1	225	FM-3M	6	6	6	1.748	0.639508	4.47898	0.961957
KBr	6.62607e-34	1.38065e-23	6.02205e+23	1.05459e-34	8.314	300	119.002	6.5847	6.5847	6.5847	90	90	90	4	2	2	3.3e-10	2.35e-10	1.12e-10	4	2	8	8	0	1	0	0	0	0	4	2	8	18	7	0	0	0.82	2.96	1	-1	225	FM-3M	6	6	6	1.748	0.887681	6.26183	0.952915
RbBr	6.62607e-34	1.38065e-23	6.02205e+23	1.05459e-34	8.314	300	165.372	6.88	6.88	6.88	90	90	90	4	2	2	3.45e-10	2.48e-10	1.12e-10	5	2	8	10	8	8	0	0	1	0	4	2	8	18	7	0	0	0.82	2.96	1	-1	225	FM-3M	6	6	6	1.748	0.858012	6.03673	0.954489
CsBr	6.62607e-34	1.38065e-23	6.02205e+23	1.05459e-34	8.314	300	212.81	7.253	7.253	7.253	90	90	90	4	2	2	3.62e-10	2.67e-10	1.12e-10	6	2	8	10	8	8	10	0	8	1	4	2	8	18	7	0	0	0.79	2.96	1	-1	225	FM-3M	6	6	6	1.748	0.887682	6.26183	0.954413
LiI	6.62607e-34	1.38065e-23	6.02205e+23	1.05459e-34	8.314	300	133.846	6.0257	6.0257	6.0257	90	90	90	4	2	2	3.03e-10	1.55e-10	1.32e-10	2	2	1	0	0	0	0	0	0	0	5	2	8	18	18	7	0	0.98	2.66	1	-1	225	FM-3M	6	6	6	1.748	0.126549	0.885851	0.989585
NaI	6.62607e-34	1.38065e-23	6.02205e+23	1.05459e-34	8.314	300	149.894	6.479	6.479	6.479	90	90	90	4	2	2	3.24e-10	1.9e-10	1.32e-10	3	2	8	1	0	0	0	0	0	0	5	2	8	18	18	7	0	0.93	2.66	1	-1	225	FM-3M	6	6	6	1.748	0.443202	3.10323	0.965046
KI	6.62607e-34	1.38065e-23	6.02205e+23	1.05459e-34	8.314	300	166.003	7.049	7.049	7.049	90	90	90	4	2	2	3.53e-10	2.35e-10	1.32e-10	4	2	8	8	0	1	0	0	0	0	5	2	8	18	18	7	0	0.82	2.66	1	-1	225	FM-3M	6	6	6	1.748	0.841345	5.93964	0.93985
RbI	6.62607e-34	1.38065e-23	6.02205e+23	1.05459e-34	8.314	300	212.372	7.342	7.342	7.342	90	90	90	4	2	2	3.67e-10	2.48e-10	1.32e-10	5	2	8	10	8	8	0	0	1	0	5	2	8	18	18	7	0	0.82	2.66	1	-1	225	FM-3M	6	6	6	1.748	0.823444	5.80435	0.94113
CsI	6.62607e-34	1.38065e-23	6.02205e+23	1.05459e-34	8.314	300	259.81	7.631	7.631	7.631	90	90	90	4	2	2	3.83e-10	2.67e-10	1.32e-10	6	2	8	10	8	8	10	0	8	1	5	2	8	18	18	7	0	0.79	2.66	1	-1	225	FM-3M	6	6	6	1.748	0.873452	6.19133	0.939268
Li	6.62607e-34	1.38065e-23	6.02205e+23	1.05459e-34	8.314	300	6.941	3.51	3.51	3.51	90	90	90	2	1	1	3.04e-10	1.55e-10	1.55e-10	2	2	1	0	0	0	0	0	0	0	2	2	1	0	0	0	0	0.98	0.98	1	-7	229	Im-3m	8	8	8	1.748	0.665882	0.665882	0
Na	6.62607e-34	1.38065e-23	6.02205e+23	1.05459e-34	8.314	300	22.989	4.283	4.283	4.283	90	90	90	2	1	1	3.71e-10	1.9e-10	1.9e-10	3	2	8	1	0	0	0	0	0	0	3	2	8	1	0	0	0	0.93	0.93	1	-7	229	Im-3m	8	8	8	1.748	0.739842	0.739842	0
K	6.62607e-34	1.38065e-23	6.02205e+23	1.05459e-34	8.314	300	39.0983	5.31	5.31	5.31	90	90	90	2	1	1	4.6e-10	2.35e-10	2.35e-10	4	2	8	8	0	1	0	0	0	0	4	2	8	8	1	0	0	0.82	0.82	1	-7	229	Im-3m	8	8	8	1.748	0.762475	0.762475	0
Rb	6.62607e-34	1.38065e-23	6.02205e+23	1.05459e-34	8.314	300	85.469	5.7	5.7	5.7	90	90	90	2	1	1	4.94e-10	2.48e-10	2.48e-10	5	2	8	8	10	8	0	0	1	0	5	2	8	18	8	1	0	0.82	0.82	1	-7	229	Im-3m	8	8	8	1.748	0.556798	0.556798	0
[truncated: 53 more columns]
